# Supplementary material for: Leptin Administration Favors Muscle Mass Accretion by Decreasing FoxO3a and Increasing PGC-1α in ob/ob Mice
Source: PLoS One. 2009 Sep 4;4(9):e6808. doi: 10.1371/journal.pone.0006808 (PMC2733298; doi:10.1371/journal.pone.0006808)
Supplement: Table S1 — Biochemical Characteristics of Wild Type and ob/ob Mice (0.03 MB XLS) [file pone.0006808.s001.xls]

## Sheet: Hoja1
	Table S1. Biochemical Characteristics of Wild Type and ob/ob Mice
		Wild type				ob/ob				Two-way ANOVA
		PBS	Pair-Fed	Leptin		PBS	Pair-Fed	Leptin		Genotype	Treatment	G x T
	Glucose (mg/dL)	162 ± 26	99 ± 11	146 ± 26		414 ± 31 c	174 ± 14 f	183 ± 20 f		<0.00001	<0.00001	<0.0001
	TG (mg/dL)	123 ± 10	100 ± 9	97 ± 9		161 ± 17	145 ± 6	89 ± 10 f,h		<0.01	<0.0001	<0.05
	FFA (mmol/L)	1.31 ± 0.13	1.57 ± 0.17	1.10 ± 0.13		1.37 ± 0.17	1.63 ± 0.07	0.83 ± 0.08		0.663	<0.0001	0.331
	Glycerol (mmol/L)	46 ± 6	30 ± 2 a	21 ± 5 b		71 ± 11 a	51 ± 6	14 ± 3 f,h		<0.05	<0.0001	<0.05
	Insulin (ng/mL)	0.40 ± 0.06	0.39 ± 0.05	0.29 ± 0.03		10.3 ± 1.00 c	3.02 ± 1.42 f	0.48 ± 0.07 f,h		<0.00001	<0.00001	<0.0001
	Adiponectin (mg/mL)	31.8 ± 2.1	37.5 ± 3.4	29.0 ± 2.0		23.6 ± 2.2 a	36.5 ± 1.9 e	40.4 ± 1.8 f		0.409	<0.01	<0.01
	Testosterone (ng/mL)	1.47 ± 0.24	1.55 ± 0.20	1.41 ± 0.21		1.16 ± 0.11	1.32 ± 0.16	1.45 ± 0.25		0.307	0.803	0.655
	Leptin (ng/mL)	1.25 ± 0.27	0.62 ± 0.19 a	1.67 ± 0.35 f		UD	UD	3.25 ± 0.67 g,i		0.870	<0.0001	0.0003
	Data are mean ± SEM (n=9-10 per group). Measures were made 20 hours after the last leptin administration. Differences between groups were analyzed by two-way ANOVA followed by Kruskal-Wallis and U-Mann Whitney tests. aP<0.05, bP<0.01 and cP<0.001 vs PBS wild type. dP<0.05, eP<0.01, fP<0.001 and gP<0.0001 vs PBS ob/ob. hP<0.001 and iP<0.0001 vs pair-fed ob/ob. jP<0.05 vs pair-fed-wild type. TG: Tr…
