# Supplementary material for: Leptin Administration Favors Muscle Mass Accretion by Decreasing FoxO3a and Increasing PGC-1α in ob/ob Mice
Source: PLoS One. 2009 Sep 4;4(9):e6808. doi: 10.1371/journal.pone.0006808 (PMC2733298; doi:10.1371/journal.pone.0006808)
Supplement: Table S2 — Genes Differentially Regulated by Leptin Treatment in ob/ob Mice (0.10 MB XLS) [file pone.0006808.s002.xls]

## Sheet: Table S2
Table S2. Genes Differentially Regulated by Leptin Treatment in ob/ob Mice
UP-REGULATED GENES
	GeneBank Number	Gene Symbol	Gene name	ob/ob	Leptin
GO: 0007049. Positive regulators of cell cycle progression
	NM_026904	Anapc10	Anaphase-promoting complex subunit 10	1031	1365
	NM_025389	Anapc11	Anaphase promoting complex subunit 11 homolog	1023	1129
	NM_024213	Anapc4	Anaphase-promoting complex subunit 4	1126	1228
	NM_152801	Arhgef6	Rac/Cdc42 guanine nucleotide exchange factor 6	1525	1691
	NM_152801	Arhgef6	Rac/Cdc42 guanine nucleotide exchange factor 6	1525	1691
	NM_025338	Aurkaip1	Aurora-A kinase interacting protein	1078	1172
	BC052789	Cables2	Cables2 protein	1044	1281
	NM_028312	Ccdc12	Coiled-coil domain containing 12	1159	1330
	NM_007631	Ccnd1	Cyclin D1	1418	1725
	NM_007632	Ccnd3	Cyclin D3	1117	1343
	NM_007633	Ccne1	Cyclin E1	1152	1333
	NM_023243	Ccnh	Cyclin H	0.979	1379
	AK013634	Ccnt2	Cyclin T2	0.518	1048
	XM_149387	Cdc14a	CDC14 cell division cycle 14 homolog A isoform 1	0.478	1299
	NM_172587	Cdc14b	CDC14 cell division cycle 14 homolog B	0.760	1110
	NM_178347	Cdc23	CDC23 (cell division cycle 23, yeast, homolog)	1046	1344
	AK047055	Cdc26	Cell division cycle 26	1076	1469
	AK030146	Cdc2l6	Cyclin-dependent kinase (CDC2-like) 11	0.562	1211
	NM_152810	Cdc5l	Cell division cycle 5-like	1033	1207
	NM_020260	Cdgap	Cdc42 GTPase-activating protein	1026	1354
	XM_358344	Cep2	Centrosomal protein 2	1246	1439
	NM_026832	Cgrrf1	Cell growth regulator with ring finger domain 1	0.768	0.846
	NM_019563	Cited4	Cbp/p300-interacting transactivator, with Glu/Asp-rich carboxy-terminal domain, 4	0.579	1302
	NM_009905	Clk1	CDC-like kinase 1 isoform 2	0.737	1062
	NM_007713	Clk3	CDC-like kinase 3	0.660	0.882
	NM_007714	Clk4	CDC like kinase 4	0.755	1135
	NM_013715	Cops5	COP9 signalosome subunit 5	1097	1243
	NM_028027	D10Ertd610e	RAC/CDC42 exchange factor	0.927	1299
	NM_016890	Dctn3	Dynactin 3	0.937	1142
	NM_033562	Derl2	Der1-like domain family, member 2	1058	1349
	NM_030238	Dnchc1	Dynein, cytoplasmic, heavy chain 1	1080	1273
	NM_025947	Dncl2a	Dynein, cytoplasmic, light chain 2A	1152	1350
	XM_194386	Dock1	Dedicator of cytokinesis 1	0.966	1228
	NM_172803	Dock4	Dedicator of cytokinesis 4	1072	1680
	BC057368	Dock6	Dock6 protein	0.837	1276
	BC057692	Dock9	Dock9 protein	0.714	0.855
	XM_127250	E2f3	E2F transcription factor 3	1239	1425
	NM_007893	E4f1	E4F transcription factor 1	0.785	0.915
	NM_025380	Eef1e1	Eukaryotic translation elongation factor 1 e 1	1004	1365
	NM_010512	Igf1	Insulin-like growth factor 1 isoform 1	0.497	0.693
	NM_008565	Mcm4	Minichromosome maintenance complex component 4	1185	1425
	BC059256	Notch2	Notch2 protein	1283	1775
	NM_008716	Notch3	Notch gene homolog 3	1043	1326
	NM_133947	Numa1	Nuclear mitotic apparatus protein 1	1144	1449
	NM_011958	Orc4l	Origin recognition complex subunit 4	1034	1244
	NM_019716	Orc6l	Origin recognition complex subunit 6-like	1324	1562
	NM_010891	Sept2	Septin 2	1141	1399
	NM_011129	Sept4	Septin 4	1120	1726
	NM_033144	Sept8	Septin 8	0.937	1308
	NM_019710	Smc1l1	SMC1 structural maintenance of chromosomes 1-like 1	0.949	1323
	NM_011488	Stat5a	Signal transducer and activator of transcription 5A	1310	1609
	NM_011489	Stat5b	Signal transducer and activator of transcription 5B	1173	1819
	NM_134138	Tnfsf5ip1	Clast3 protein	0.965	1342
	NM_018879	Tusc4	G21 protein	0.878	1060
	NM_011738	Ywhah	Tyrosine 3-monooxygenase/tryptophan 5-monooxygenase activation protein, h polypeptide	1074	1127
	NM_009536	Ywhae	Tyrosine 3-monooxygenase/tryptophan 5-monooxygenase activation protein, e polypeptide	1091	1289
GO: 6260. Positive regulators of DNA replication
Initiation factors
	NM_008565	Mcm4	Minichromosome maintenance complex component 4	1185	1425
	NM_011958	Orc4l	Origin recognition complex subunit 4	1034	1244
	NM_019716	Orc6l	Origin recognition complex subunit 6-like	1324	1562
	NM_018740	Rai12	S-phase 2 protein	1043	1260
	NM_011258	Recc1	Replication factor C 1	1118	1420
	NM_011284	Rpa2	Replication protein A2	0.970	1191
	NM_026632	Rpa3	Replication protein A3	1110	1536
	NM_009408	Top1	Topoisomerase (DNA) I	0.713	0.963
	NM_009409	Top2b	Topoisomerase (DNA) II b	1070	1320
Elongation factors
	NM_133798	4930539P14Rik	Exonuclease 3'-5' domain-like 2	1005	1389
	NM_009687	Apex1	Apurinic/apyrimidinic endonuclease 1	1167	1296
	NM_029943	Apex2	AP endonuclease 2	1507	1646
	XM_129248	Btaf1	BTAF1 RNA polymerase II, B-TFIID transcription factor-associated	0.795	0.854
	NM_153088	Ctdsp1	CTD (carboxy-terminal domain, RNA polymerase II, polypeptide A) small phosphatase 1	1065	1382
	NM_138596	D13Wsu50e	Mediator of RNA polymerase II transcription, subunit 10 homolog	1170	1258
	NM_027109	Dnase1l1	Deoxyribonuclease 1-like 1	0.955	1334
	NM_026068	Med31	Mediator of RNA polymerase II transcription, subunit 31 homolog	0.978	1211
	NM_027213	Med6	Mediator of RNA polymerase II transcription, subunit 6 homolog	1144	1314
	NM_027877	Mus81	MUS81 endonuclease	0.822	0.990
	BC062096	Parp6	Poly (ADP-ribose) polymerase family, member 6	0.865	1004
	NM_025882	Pole4	DNA polymerase e subunit 4	0.887	1031
	NM_017462	Polg	Polymerase (DNA directed) g	0.826	1053
	NM_015810	Polg2	Polymerase (DNA directed), g 2, accessory subunit	1221	1237
	NM_020032	Poll	Polymerase (DNA directed), lambda	1065	1266
	NM_027101	Polr2d	Polymerase (RNA) II (DNA directed) polypeptide D isoform 2	1312	1527
	NM_026329	Polr2g	Polymerase (RNA) II (DNA directed) polypeptide G	1203	1591
	NM_145632	Polr2h	Polymerase (RNA) II (DNA directed) polypeptide H	0.880	1124
	BC062812	Polr2i	Polymerase (RNA) II (DNA directed) polypeptide I	0.832	1106
	NM_011293	Polr2j	Polymerase (RNA) II (DNA directed) polypeptide J	1118	1364
	NM_023127	Polr2k	Polymerase (RNA) II (DNA directed) polypeptide K isoform b	1116	1515
	NM_011264	Rev3l	REV3-like, catalytic subunit of DNA polymerase z RAD54 like	0.629	1075
	NM_027187	Rnaseh2a	Ribonuclease H2, large subunit	0.884	1012
	NM_026799	Rnasen	Ribonuclease III	1341	1616
	NM_177294	Rpap1	RNA polymerase II associated protein 1	1180	1338
	NM_009086	Rpo1-2	RNA polymerase I polypeptide B	1134	1278
	NM_009088	Rpo1-4	RNA polymerase 1-4	1207	1434
	NM_011294	Rpo2tc1	RNA polymerase II transcriptional coactivator	0.942	1372
	NM_025938	Rpp14	Ribonuclease P 14kDa subunit	1111	1338
	NM_026308	Rpp21	Ribonuclease P 21kDa subunit	0.831	1146
	NM_019428	Rpp30	Ribonuclease P/MRP 30kDa subunit	1042	1370
	NM_001013376	Rpp38	Ribonuclease P/MRP 38 subunit	0.948	1314
	XM_156394	Rrn3	RRN3 RNA polymerase I transcription factor homolog	0.990	1448
	NM_025315	Surb7	SRB7 (supressor of RNA polymerase B) homolog	1076	1440
	NM_026836	Taf11	TAF11 RNA polymerase II, TATA box binding protein (TBP)-associated factor	1003	1275
	NM_025579	Taf12	TAF12 RNA polymerase II, TATA box binding protein (TBP)-associated factor	0.999	1243
	NM_025444	Taf13	TATA box-binding protein-associated factor, RNA polymerase II, K, 18kD	1110	1508
	NM_026067	Thex1	Histone mRNA 3' end-specific exonuclease	1000	1340
	NM_023162	Znrd1	Nuclear RNA polymerase I small specific subunit	1000	1217
Termination factors
	NM_029814	Chmp5	Chromatin modifying protein 5	1191	1504
	NM_053068	Chrac1	Chromatin accessibility complex 1	1108	1240
	NM_020567	Gmnn	Geminin	0.693	1208
	NM_026003	Smarca2	SWI/SNF related, matrix associated, actin dependent regulator of chromatin, subfamily a, member 2 isoform 2	1091	1615
	NM_001013026	Ttf2	Transcription termination factor, RNA polymerase II	1121	1372
GO: 0019538. Positive regulators of protein synthesis
	XM_127250	E2f3	E2F transcription factor 3	1239	1425
	NM_007893	E4f1	E4F transcription factor 1	0.785	0.915
	NM_025380	Eef1e1	Eukaryotic translation elongation factor 1 e 1	1004	1365
	NM_007917	Eif4e	Eukaryotic translation initiation factor 4E	1028	1496
	AK052241	Irs1	Insulin receptor substrate 1	0.499	1366
	AK012045	Rps6kb1	Ribosomal protein S6 kinase, polypeptide 1	1059	1245
GO: 45214. Contractile and sarcomeric proteins
	NM_177678	Ablim2	Actin-binding LIM protein 2	1282	1402
	NM_198649	Ablim3	Actin binding LIM protein family, member 3	0.822	1278
	NM_007393	Actb	Actin, b-cytoplasmic	1180	1392
	NM_009608	Actc1	Actin, a-cardiac	1418	2265
	NM_025914	Actr6	Actin-related protein 6	0.876	1206
	NM_009898	Coro1a	Coronin, actin binding protein 1A	0.786	1217
GO: 45445. Positive regulators of muscle cell differentiation
	NM_025446	Aig1	Androgen-induced 1	0.769	1071
	NM_009022	Aldh1a2	Aldehyde dehydrogenase family 1, subfamily A2	0.694	1137
	AK122414	Aprin	MKIAA0979 protein	0.717	1419
	NM_022305	B4galt1	UDP-Gal:bGlcNAc b 1,4- galactosyltransferase, polypeptide1	0.723	0.941
	NM_145831	Dmrt2	Terra	0.724	0.887
	BC019545	Dyrk1b	Dual-specificity tyrosine-(Y)-phosphorylation regulated kinase 1b	1401	1957
	BC060260	Eya1	Eyes absent 1 homolog (Drosophila)	0.673	1102
	NM_008107	Gdf1	Growth differentiation factor 1	0.789	1126
	NM_008139	Gnaq	Guanine nucleotide binding protein, a q polypeptide	1138	1334
	NM_010518	Igfbp5	Insulin-like growth factor binding protein 5	1019	1856
	NM_013822	Jag1	Jagged 1	0.720	0.929
	NM_010681	Lama4	Laminin, a4	1118	1421
	NM_010683	Lamc1	Laminin, g1	1194	1316
	X90829	Lbx1	Lbx1 transcription factor	1090	1316
	NM_008495	Lgals1	Lectin, galactose binding, soluble 1	1055	1364
	AF180471	Lpin1	Lpin1	0.640	0.814
	NM_175641	Ltbp4	Latent transforming growth factor b binding protein 4	1196	1310
	NM_010658	Mafb	V-maf musculoaponeurotic fibrosarcoma oncogene family, protein B	0.538	1214
	NM_010756	Mafg	V-maf musculoaponeurotic fibrosarcoma oncogene family, protein G	0.708	0.789
	NM_011951	Mapk14	Mitogen activated protein kinase 14	1112	1316
	AK044188	Mkl1	Myocardin-like 1	1238	2231
	NM_010907	Nfkbia	Nuclear factor of k light chain gene enhancer in B-cells inhibitor a	0.659	0.759
	NM_008716	Notch3	Notch gene homolog 3	1043	1326
	NM_008738	Nrtn	Neurturin	0.538	0.596
	NM_016802	Rhoa	Ras homolog gene family, member A	0.910	1005
	NM_011446	Sox7	SRY-box 7	1054	1619
	NM_027617	Spata1	Spermatogenesis associated 1	0.910	1223
	NM_025538	Spata11	Spermatogenesis associated 11	0.616	0.874
	NM_020493	Srf	Serum response factor	1200	1574
	NM_011488	Stat5a	Signal transducer and activator of transcription 5A	1310	1609
	NM_011489	Stat5b	Signal transducer and activator of transcription 5B	1173	1819
	NM_015753	Zfhx1b	Zinc finger homeobox 1b isoform 2	0.989	1472
GO: 6915. Negative regulators of apoptosis
	NM_019735	Apip	APAF1 interacting protein	1098	1408
	NM_009741	Bcl2	B-cell leukemia/lymphoma 2 isoform 1	0.675	0.996
	NM_007464	Birc3	Baculoviral IAP repeat-containing 3	1313	1487
	NM_010546	Ikbkb	Inhibitor of kB kinase b	1081	1239
	NM_008363	Irak1	Interleukin-1 receptor-associated kinase 1	0.881	0.991
	AK080908	Sod1	Superoxide dismutase 1	0.578	0.621
DOWN-REGULATED GENES
GO: 0007049. Negative regulators of cell cycle
	BC059832	Acvr1b	Activin A receptor, type 1B	1894	1499
	NM_009685	Apbb1	Amyloid b (A4) precursor protein-binding, family B, member 1	1253	1009
	NM_007570	Btg2	B-cell translocation gene 2, anti-proliferative	1038	0.519
	NM_007669	Cdkn1a	Cyclin-dependent kinase inhibitor 1A (P21)	1000	0.600
	NM_009875	Cdkn1b	Cyclin-dependent kinase inhibitor 1B (P27)	0.708	0.335
	NM_183186	Ches1	Checkpoint suppressor 1	1057	0.668
	NM_007779	Csf1r	Colony stimulating factor 1 receptor	1663	1356
	NM_146207	Cul4a	Cullin 4a	0.989	0.652
	NM_177464	D19Ertd386e	Growth inhibition and differentiation related protein 86	0.907	0.779
	NM_019827	Gsk3b	Glycogen synthase kinase 3b	1027	0.476
	AK077477	Igfbp3	Insulin-like growth factor binding protein 3	1502	0.814
	NM_023626	Ing3	Inhibitor of growth family, member 3	0.795	0.591
	NM_010752	Mad1l1	Mitotic arrest deficient 1-like 1	1288	1209
	NM_013865	Ndrg3	N-myc downstream regulated gene 3	0.747	0.504
	NM_011250	Rbl2	Retinoblastoma-like 2	0.962	0.607
	NM_018820	Sertad1	P34SEI-1	0.891	0.659
	NM_001013370	Sesn1	Sestrin 1 (reparacion DNA)	1015	0.547
	NM_010831	Snf1lk	SNF1-like kinase	1008	0.641
	NM_025367	Sphk1	Sphingosine kinase 1 isoform 2	0.663	0.403
	AK013180	Tfdp1	Transcription factor Dp 1	1204	0.973
	NM_178667	Tfdp2	Transcription factor Dp-2	1084	0.680
	NM_011640	Trp53	Transformation related protein 53	0.796	0.640
GO: 0006914. Positive regulators of autophagy
	NM_026217	Atg12l	Autophagy-related 12-like	0.917	0.746
	NM_174874	Atg4bl	Autophagin 1	1228	1155
	NM_019584	Becn1	Beclin 1	1042	0.836
	NM_030257	Lysmd3	LysM, putative peptidoglycan-binding, domain containing 3	0.739	0.484
	NM_025735	Map1lc3a	Microtubule-associated protein 1 light chain 3a	1185	0.875
GO: 6915. Positive regulators of apoptosis
	NM_019769	Chp	Calcium binding protein P22	0.880	0.487
	NM_023190	Acin1	Apoptotic chromatin condensation inducer 1 isoform 2	0.628	0.315
	NM_153779	Amid	Apoptosis-inducing factor (AIF)-like mitchondrion-associated inducer of death isoform 1	1377	0.907
	NM_007499	Atm	Ataxia telangiectasia mutated homolog	0.899	0.608
	NM_007523	Bak1	BCL2-antagonist/killer 1	1513	0.832
	NM_153787	Bclaf1	BCL2-associated transcription factor 1 isoform 2	0.733	0.523
	NM_016787	Bnip2	BCL2/adenovirus E1B 19kDa-interacting protein 1, NIP2 isoform b	0.933	0.660
	NM_012042	Cul1	Cullin 1	0.724	0.309
	NM_146207	Cul4a	Cullin 4a	0.989	0.652
	NM_146057	Dap	Death-associated protein	1521	1206
	NM_026117	Dedd2	Dedd2 death effector domain-containing DNA binding protein 2	0.804	0.564
	NM_001025296	Dffa	DNA fragmentation factor, a-subunit isoform a	1543	0.962
	NM_010044	Dffa	DNA fragmentation factor, a-subunit isoform b	1154	0.558
	NM_010175	Fadd	Fas-associated via death domain	1398	1305
	NM_053086	Nolc1	Nucleolar and coiled-body phosphoprotein 1 isoform A	0.643	0.477
	NM_011052	Pdcd6ip	Programmed cell death 6 interacting protein	0.982	0.483
	NM_016688	Pdcd7	programmed cell death protein 7	1363	0.931
	NM_012019	Pdcd8	Programmed cell death 8	0.987	0.710
	NM_008914	Ppp3cb	Protein phosphatase 3, catalytic subunit b isoform	0.860	0.697
	NM_024459	Ppp3r1	Protein phosphatase 3, regulatory subunit B, a isoform (calcineurin B, type I)	0.956	0.445
	NM_009172	Siah1a	Seven in absentia 1a	1158	0.901
	NM_023764	Tollip	Toll interacting protein	0.596	0.262
	NM_023233	Trim13	Tripartite motif protein 13	1573	1269
	NM_029979	Trim35	Tripartite motif-containing 35	1085	0.424
	NM_011640	Trp53	Transformation related protein 53	0.796	0.640
	NM_011641	Trp63	Transformation related protein 63	1387	0.611
	AK079998	Zmpste24	Zinc metallopeptidase, STE24 homolog (S. cerevisiae)	0.891	0.613
GO: 6511. Positive regulators of ubiquitin proteolysis
	NM_009771	Btrc	b-transducin repeat containing protein isoform b	0.950	0.750
	NM_012042	Cul1	Cullin 1	0.984	0.808
	NM_026346	Fbxo32	F-box only protein 32	0.647	0.431
	NM_080428	Fbxw7	F-box and WD-40 domain protein 7, archipelago homolog	1692	0.869
	NM_010418	Herc2	Hect (homologous to the E6-AP (UBE3A) carboxyl terminus) domain and RCC1 (CHC1)-like domain (RLD) 2	1062	0.798
	NM_008602	Miz1	Msx-interacting-zinc finger	1035	0.809
	NM_010890	Nedd4	Neural precursor cell expressed, developmentally down-regulated gene 4	0.838	0.424
	NM_144954	Ppil2	Peptidylprolyl isomerase-like 2	1081	0.904
	NM_009457	Ube1x	Ubiquitin-activating enzyme E1, Chr X	0.741	0.307
	NM_025356	Ube2d3	Ubiquitin-conjugating enzyme E2D 3 (UBC4/5 homolog, yeast)	0.948	0.810
	NM_019803	Ube2g2	Ubiquitin-conjugating enzyme E2G 2	1008	0.556
	NM_009459	Ube2h	Ubiquitin-conjugating enzyme E2H	1092	0.440
	NM_027315	Ube2q	Ubiquitin-conjugating enzyme E2Q	1100	0.766
	NM_026275	Ube2r2	Ubiquitin-conjugating enzyme E2R 2	1342	1010
	NM_023230	Ube2v1	Ubiquitin-conjugating enzyme E2 variant 1	0.980	0.870
	NM_019748	Uble1a	Ubiquitin-like 1 (sentrin) activating enzyme subunit 1	0.755	0.616
	NM_016682	Uble1b	Ubiquitin-like 1 (sentrin) activating enzyme E1B	1610	1408
	AK032232	Wwp1	WW domain containing E3 ubiquitin protein ligase 1	1610	1408
GO: 0019538. Negative regulators of protein synthesis
	NM_010124	Eif4ebp2	Eukaryotic translation initiation factor 4E binding protein 2	0.793	0.691
	NM_008960	Pten	Phosphatase and tensin homolog	0.953	0.634
	NM_019827	Gsk3b	Glycogen synthase kinase 3b	1027	0.476
GO: 45214. Contractile and sarcomeric proteins
	AK122196	Ablim1	MKIAA0059 protein	1843	0.996
	NM_013798	Actg1	Actin, g cytoplasmic 1	0.850	0.582
	NM_033268	Actn2	Actinin a 2	1154	0.887
	NM_139128	Coro6	Coronin, actin binding protein 6 isoform A	1684	0.702
	NM_010043	Des	Desmin	1040	0.813
	NM_016749	Mybph	Myosin binding protein H	6126	3413
	XM_354615	Myh1	Myosin, heavy polypeptide 1, skeletal muscle, adult	0.770	0.401
	NM_175260	Myh10	Myosin heavy chain 10, non-muscle	2503	0.831
	NM_144961	Myh2	Myosin, heavy polypeptide 2	1432	0.746
	XM_354614	Myh3	Myosin, heavy polypeptide 3, skeletal muscle, embryonic	5581	1195
	NM_010856	Myh6	Myosin, heavy polypeptide 6, cardiac muscle a	2108	1141
	NM_080728	Myh7	Myosin, heavy polypeptide 7, cardiac muscle b	2043	1359
	NM_010861	Myl2	Myosin, light polypeptide 2, regulatory, cardiac, slow	2435	1832
	NM_010859	Myl3	Myosin, light polypeptide 3	1951	1131
	NM_010858	Myl4	Myosin, light polypeptide 4	1645	1132
	NM_019472	Myo10	Myosin X	0.905	0.600
	NM_010863	Myo1b	Myosin IB	1073	0.798
	NM_021503	Myoz2	Myozenin 2	2993	1373
	NM_133363	Myoz3	Myozenin 3	0.927	0.680
	XM_130232	Neb	Nebulin	0.646	0.249
	NM_009393	Tnnc1	Troponin C, cardiac/slow skeletal	2266	1622
	NM_021467	Tnni1	Troponin I, skeletal, slow 1	2712	1188
	NM_011618	Tnnt1	Troponin T1, skeletal, slow	2255	1549
	NM_011619	Tnnt2	Troponin T2, cardiac	1869	1507
	NM_022314	Tpm3	Tropomyosin 3 g	1813	1175
	NM_011652	Ttn	Titin isoform N2-A	0.434	0.208
Differential expression of genes was indicated by fold changes respect to wild type group with a P value < 0.05. GO: Gene ontology biological process. Leptin: leptin-treated ob/ob mice.
