# Supplementary material for: Leptin Administration Favors Muscle Mass Accretion by Decreasing FoxO3a and Increasing PGC-1α in ob/ob Mice
Source: PLoS One. 2009 Sep 4;4(9):e6808. doi: 10.1371/journal.pone.0006808 (PMC2733298; doi:10.1371/journal.pone.0006808)
Supplement: Table S3 — Genes Differentially Regulated by Leptin Treatment as Compared to Pair-Feeding in ob/ob Mice (0.38 MB XLS) [file pone.0006808.s003.xls]

## Sheet: Table S3
	Table S3. Genes Differentially Regulated by Leptin Treatment as Compared to Pair-Feeding in ob/ob Mice
	UP-REGULATED GENES
		GeneBank Number	Gene Symbol	Gene name	Fold change
	GO: 0007049. Positive regulators of cell cycle progression
		BC053727	Ccne2	Cyclin E	1827
		NM_172839	Ccnj	Cyclin J	1642
		XM_149387	Cdc14a	CDC14 cell division cycle 14 homolog A isoform 1	3691
		AK047055	Cdc26	Cell division cycle 26	1510
		AK030146	Cdc2l6	Cyclin-dependent kinase (CDC2-like) 11	2908
		NM_019563	Cited4	Cbp/p300-interacting transactivator, with Glu/Asp-rich carboxy-terminal domain, 4	6322
		NM_007956	Esr1	Estrogen receptor 1a	1708
		NM_184052	Igf1	Insulin-like growth factor 1 isoform 2	1590
		NM_010512	Igf1	Insulin-like growth factor 1 isoform 1	1844
		NM_001024911	Sep10	Septin 10 isoform 2	1661
		NM_011129	Sep4	Septin 4	1500
	GO: 6260. Positive regulators of DNA replication
		NM_133798	4930539P14Rik	Exonuclease 3''-5'' domain-like 2	1550
		NM_010061	Dnase1	Deoxyribonuclease I	1624
		NM_020567	Gmnn	Geminin	2162
		NM_012048	Polk	Polymerase (DNA directed) k	2224
		NM_017401	Polm	Polymerase (DNA directed) m	1552
		NM_027101	Polr2d	Polymerase (RNA) II (DNA directed) polypeptide D isoform 2	1526
		BC066818	Polr3g	Polymerase (RNA) III (DNA directed) polypeptide G	2007
		NM_011264	Rev3l	REV3-like, catalytic subunit of DNA polymerase z RAD54 like	1511
		NM_027592	Taf9	TAF9 RNA polymerase II, TATA box binding protein (TBP)-associated factor isoform 2	1720
	GO: 0019538. Positive regulators of protein synthesis
		NM_029663	Eef1d	Eukaryotic translation elongation factor 1 d isoform a	2211
		AK011951	Eef1g	Eukaryotic translation elongation factor 1g	1662
		NM_010121	Eif2ak3	Eukaryotic translation initiation factor 2 a kinase 3	1571
		NM_007917	Eif4e	Eukaryotic translation initiation factor 4E	1800
	GO: 45445. Positive regulators of muscle cell differentiation
		NM_025446	Aig1	Androgen-induced 1	1686
		AK122414	Aprin	MKIAA0979 protein	1678
		NM_010164	Eya1	Eyes absent 1	1530
		NM_008107	Gdf1	Growth differentiation factor 1	2149
		XM_125935	Gdf11	Growth differentiation factor 11	1705
		NM_010492	Ica1	Islet cell autoantigen 1	2048
		NM_010518	Igfbp5	Insulin-like growth factor binding protein 5	5582
		NM_010658	Mafb	V-maf musculoaponeurotic fibrosarcoma oncogene family, protein B	2926
		AK044188	Mkl1	Myocardin-like 1	3340
		NM_008742	Ntf3	Neurotrophin 3	1557
		NM_025538	Spata11	Spermatogenesis associated 11	1509
		NM_020493	Srf	Serum response factor	1500
	GO: 6915. Negative regulators of apoptosis
		NM_009741	Bcl2	B-cell leukemia/lymphoma 2 isoform 1	1691
		NM_009689	Birc5	Baculoviral IAP repeat-containing 5 isoform 1	2312
	Down-regulated genes
	GO: 0007049. Negative regulators of cell cycle
		NM_133234	Bbc3	Bcl-2 binding component 3	0.315
		NM_007570	Btg2	B-cell translocation gene 2, anti-proliferative	0.353
		NM_028288	Cul4b	Cullin 4B	0.635
		NM_008343	Igfbp3	Insulin-like growth factor binding protein 3	0.526
		NM_011250	Rbl2	Retinoblastoma-like 2	0.587
		NM_010831	Snf1lk	SNF1-like kinase	0.329
		NM_178667	Tfdp2	Transcription factor Dp-2	0.428
	GO: 0019538. Negative regulators of protein synthesis
		NM_007918	Eif4ebp1	Eukaryotic translation initiation factor 4E binding protein 1	0.484
		BC043920	Frap1	Frap1 protein	0.537
	GO: 45214. Contractile and sarcomeric proteins
		NM_178688	Ablim1	Actin-binding LIM protein 1	0.480
		NM_016749	Mybph	Myosin binding protein H	0.388
		XM_354615	Myh1	Myosin, heavy polypeptide 1, skeletal muscle, adult	0.540
		NM_175260	Myh10	Myosin heavy chain 10, non-muscle	0.511
		NM_144961	Myh2	Myosin, heavy polypeptide 2	0.662
		NM_019472	Myo10	Myosin X	0.642
		NM_021503	Myoz2	Myozenin 2	0.513
		XM_130232	Neb	Nebulin	0.505
		NM_011652	Ttn	Titin isoform N2-A	0.445
	GO: 0006914. Positive regulators of autophagy
		NM_020590	Gabarapl1	g-aminobutyric acid (GABA(A)) receptor-associated protein-like 1	0.439
	GO: 6915. Positive regulators of apoptosis
		NM_023190	Acin1	Apoptotic chromatin condensation inducer 1 isoform 2	0.615
		NM_153779	Amid	Apoptosis-inducing factor (AIF)-like mitchondrion-associated inducer of death isoform 1	0.496
		NM_028288	Cul4b	Cullin 4B	0.635
		NM_011052	Pdcd6ip	Programmed cell death 6 interacting protein	0.619
		NM_011052	Pdcd6ip	programmed cell death 6 interacting protein	0.625
		NM_009172	Siah1a	Seven in absentia 1a	0.622
		NM_023764	Tollip	Toll interacting protein	0.615
		NM_011641	Trp63	Transformation related protein 63	0.494
	GO: 6511. Positive regulators of ubiquitin proteolysis
		NM_028288	Cul4b	Cullin 4B	0.635
		NM_026346	Fbxo32	F-box only protein 32	0.369
		NM_019739	Foxo1	Forkhead box O1	0.342
		NM_010890	Nedd4	Neural precursor cell expressed, developmentally down-regulated gene 4	0.632
		AK052911	Trim63	Trim63	0.288
		NM_026275	Ube2r2	Ubiquitin-conjugating enzyme E2R 2	0.629
		NM_145400	Ube4a	Ubiquitination factor E4A	0.520
		AK172893	Ube4a	MKIAA0126 protein	0.484
	Differential expression of genes was indicated by fold changes with a P value < 0.05. GO: Gene ontology biological process. Leptin-treated ob/ob vs pair-fed ob/ob mice.
