# Supplementary material for: Leptin Administration Favors Muscle Mass Accretion by Decreasing FoxO3a and Increasing PGC-1α in ob/ob Mice
Source: PLoS One. 2009 Sep 4;4(9):e6808. doi: 10.1371/journal.pone.0006808 (PMC2733298; doi:10.1371/journal.pone.0006808)
Supplement: Table S4 — Sequences of the Primers and Taqman Probes Used in the Real-Time PCR (0.03 MB XLS) [file pone.0006808.s004.xls]

## Sheet: Hoja1
Table S4. Sequences of the Primers and Taqman Probes Used in the Real-Time PCR
Gene	Gene Symbol	GenBank accesión number	Oligonucleotide sequence (5´-3´)
Myosin heavy chain type I	Myh7/Mhc1	NM_080728	Forward: GGACAGCTCCCCATTCTCTGT
			Reverse: ACCTTGGAAGACCAGATGAATGAG
			Probe: FAM-CGCTGGCTGGTGAGGTCATTGACA-TAMRA
Myosin heavy chain type IIa	Myh2/Mhc2a	NM_001039545	Forward: CGAATCCGGTGAATTTTCCA
			Reverse: ATGCTTGCTTCCCCCTTGA
			Probe: FAM-TGATGAGAAGGAAGCGCTGGTATCT-TAMRA
Myosin heavy chain type IIb	Myh4/Mhc2b	NM_010855	Forward: GCTAGGGTGAGGGAGCTTGAA
			Reverse: AGACCCTTGACGGCTTCGA
			Probe: FAM-CGAGGTGGAAAATGAACAGAAGCGCA-TAMRA
Slow Troponin T	Tnnt1/slow TnT	NM_011618	Forward: GCTCATCGACGTGCACTTTG
			Reverse: GCTCATCGACGTGCACTTTG
			Probe: FAM-AAGACCGCATTGAGAGGCGACGC-TAMRA
Peroxisome proliferator-activated receptor-g coactivator-1a	Pgc-1a	NM_008904	Forward: GTCTGAAAGGGCCAAACAGAGA
			Reverse: TCAATTCTGTCCGCGTTGTG
			Probe: FAM-AGCAGAAAGCAATTGAAGAGCGCCGT-TAMRA
Forkhead box O1	Foxo1	NM_019739	Forward: GCGGGCTGGAAGAATTCAAT
			Reverse: TCCTTCATTCTGCACTCGAATAAAC T
			Probe: FAM- CGCCACAATCTGTCCCTTCACA –TAMRA
Forkhead box O3a	Foxo3a	NM_019740	Forward: TCTGCGGGCTGGAAGAACT
			Reverse: CTCTTGCCCGTGCCTTCAT
			Probe: FAM- ACAACCTGTCCCTGCACA TAMRA
Muscle atrophy F box	MAFbx/Fbxo32	NM_026346	Forward: CCATCCTGGATTCCAGAAGATTC
			Reverse: TCAGGGATGTGAGCTGTGACTTT
			Probe: FAM- CTACGTAGTAAGGCTGTTGGAGCTGAT –TAMRA
Muscle RING finger 1	MuRF1/Trim63	NM_001039048	Forward: CGCCATGAAGTGATCATGGA
			Reverse: TCCTTGGAAGATGCTTTGCA
			Probe: FAM- TGTACGGCCTGCAGAGGAACCTGAAA –TAMRA
